# Supplementary material for: High-risk clones of extended-spectrum β-lactamase-producing Klebsiella pneumoniae isolated from the University Hospital Establishment of Oran, Algeria (2011–2012)
Source: PLoS One. 2021 Jul 26;16(7):e0254805. doi: 10.1371/journal.pone.0254805 (PMC8312963; doi:10.1371/journal.pone.0254805)
Supplement: S2 Table — (XLSX) [file pone.0254805.s004.xlsx]

## Sheet: Sheet1
Sample	External ID	Reference Genome	Total Reads	Median Insert Size	Duplication Rate	Mapped rate	Coverage 10X	Coverage 30X	Coverage 50X	Coverage 100X
MIC2201A1	246-ORAN	NC_016845.1	5320333	244	0.1067	0.8137	0.9856	0	0	0
MIC2201A10	571-ORAN	NC_016845.1	5346336	191	0.1048	0.8233	0.9849	0.9836	0.973	0.6463
MIC2201A11	601-ORAN	NC_016845.1	5338742	199	0.1008	0.7997	0.9858	0.9847	0.975	0.6455
MIC2201A12	631-ORAN	NC_016845.1	5258002	186	0.1012	0.8139	0.9858	0.9823	0.9711	0.6297
MIC2201A13	640-ORAN	NC_016845.1	5618409	189	0.1057	0.7969	0.9845	0.9835	0.9776	0.7065
MIC2201A14	644-ORAN	NC_016845.1	4855854	200	0.1067	0.8457	0.9856	0.9814	0.9664	0.5962
MIC2201A15	657-ORAN	NC_016845.1	5167685	193	0.1039	0.8567	0.9826	0.9812	0.972	0.6681
MIC2201A16	660-ORAN	NC_016845.1	6258380	190	0.1083	0.8102	0.9828	0.9803	0.9757	0.7864
MIC2201A17	666-ORAN	NC_016845.1	5161487	187	0.1042	0.8415	0.9863	0.9837	0.9691	0.6243
MIC2201A19	676-ORAN	NC_016845.1	5443767	191	0.1013	0.8078	0.9867	0.9851	0.9754	0.6543
MIC2201A2	287-ORAN	NC_016845.1	4585411	241	0.1026	0.7971	0.9852	0.9834	0.9687	0.5317
MIC2201A20	687-ORAN	NC_016845.1	5438227	188	0.0979	0.791	0.9879	0.9842	0.9723	0.6166
MIC2201A3	352-ORAN	NC_016845.1	4367779	252	0.1039	0.806	0.9819	0.9805	0.9596	0.4974
MIC2201A4	380-ORAN	NC_016845.1	4276198	263	0.1062	0.7815	0.9853	0.9822	0.9649	0.4162
MIC2201A5	383-ORAN	NC_016845.1	3767413	267	0.099	0.8269	0.985	0.983	0.95	0.3418
MIC2201A6	440-ORAN	NC_016845.1	4559455	254	0.1134	0.8238	0.9864	0.9837	0.9702	0.561
MIC2201A7	448-ORAN	NC_016845.1	4402256	256	0.1055	0.812	0.9826	0.9799	0.9661	0.5145
MIC2201A8	469-ORAN	NC_016845.1	5442132	255	0.1032	0.7478	0.9836	0.9825	0.9764	0.6567
MIC2201A9	671-ORAN	NC_016845.1	4914438	187	0.0949	0.8105	0.9876	0.986	0.9611	0.5211
